# Supplementary material for: Acoustic Rising Microbubbles for Efficient Liquid Operations
Source: Cyborg Bionic Syst. 2026 Mar 9;7:0449. doi: 10.34133/cbsystems.0449 (PMC12968397; doi:10.34133/cbsystems.0449)
Supplement: Supplementary file 1 — Supplementary Sections S1 to S4 Figs. S1 to S20 Movies S1 to S6 References [70–75] [file cbsystems.0449.f1.zip]

Archive with 7 entries (7 files):
- SM revisions_cbsystems.0449 - 0204.docx
- Video S1. 2D microstreaming by trapped bubble oscillation.mp4
- Video S2. 3D microstreaming by suspended bubble oscillation.mp4
- Video S3. Acoustic oscillation during bubble rising.mp4
- Video S4. Simulation of  flow and microstreaming.mp4
- Video S5. Efficient mixing of high-viscosity fluids.mp4
- Video S6. Chemical reaction and thrombus clearance.mp4
